# Supplementary material for: Comparative analysis of thoracic and abdominal aortic aneurysms across the segment and species at the single-cell level
Source: Front Pharmacol. 2023 Jan 10;13:1095757. doi: 10.3389/fphar.2022.1095757 (PMC9871934; doi:10.3389/fphar.2022.1095757)
Supplement: Supplementary file 2 [file Table1.XLSX]

## Sheet: sheet1
Dataset S1: Baseline Characteristics of Patients
TAA group
NO.	Age(Years)	Gender (Male/FeM)	Diagnosis	Aortc diameter (MM)	Smoking status	Hypertension	COPD	Heart rate (beats per minute)	Diabetes	Aortic vavle regurgitation	Re-operation
1	34	M	ATAA	49	Never	Yes	No	63	No	Yes	No
2	56	M	ATAA	70	74	No	No	69	No	Yes	No
3	60	M	ATAA with root aneurysm	64	50	Yes	No	72	No	Yes	No
4	68	F	ATAA	58	Never	Yes	No	64	No	Yes	No
AAA group
NO.	Age(Years)	Gender (Male/FeM)	Diagnosis	Aortc diameter (MM)	Smoking status	Hypertension	COPD	Heart rate (beats per minute)	Diabetes	Aortic vavle regurgitation	Re-operation
1	22	M	AAA	6.6	Never	No	No	78	No	No	No
ATAA, ascending thoracic aortic aneurysm; COPD, chronic obstructive pulmonary disease; F, female; M, male. Hypertension was defined as a systolic blood pressure over 140 mmHg, and/or a diastolic blood pressure over 90 mmHg. Patients had specific prescription records of anti-hypertensive drugs or currently taking anti-hypertensive medications was also defined as hypertension.
Diabetes was defined as a fasting glucose value over 7.1 mM/L or a history of diabetes medication use, or self-reported in survey of the history of present illness (HPI).
